# Supplementary material for: Rasch Modeling and Multilevel Confirmatory Factor Analysis for the Usability of the Impact of Event Scale-Revised (IES-R) during the COVID-19 Pandemic
Source: Healthcare (Basel). 2022 Sep 24;10(10):1858. doi: 10.3390/healthcare10101858 (PMC9602035; doi:10.3390/healthcare10101858)
Supplement: Supplementary file 1 [file healthcare-10-01858-s001.zip]

Archive with 1 entries (1 files):
- healthcare-1900135-supplementary.pdf
